# Supplementary material for: A functional genetic toolbox for human tissue-derived organoids
Source: eLife. 2021 Oct 6;10:e67886. doi: 10.7554/eLife.67886 (PMC8553336; doi:10.7554/eLife.67886)
Supplement: Source data 1. [file elife-67886-supp4.zip]

Archive with 27 entries (26 files):
- Figure 2-Figure Supplement 4f_source data.scn
- __MACOSX/
- __MACOSX/._Figure 2-Figure Supplement 4f_source data.scn
- Figure 2-Figure Supplement 2f_source data_Venus.TIF
- __MACOSX/._Figure 2-Figure Supplement 2f_source data_Venus.TIF
- Figure 3f_SOX2_source data.TIF
- __MACOSX/._Figure 3f_SOX2_source data.TIF
- Figure 2-Figure Supplement 3b_source data.scn
- __MACOSX/._Figure 2-Figure Supplement 3b_source data.scn
- Figure 2-Figure Supplement 2f__source data_Beta-Actin.TIF
- __MACOSX/._Figure 2-Figure Supplement 2f__source data_Beta-Actin.TIF
- Figure 2-Figure Supplement 3e_source data.scn
- __MACOSX/._Figure 2-Figure Supplement 3e_source data.scn
- Figure 1-Figure Supplement 1c_source data.scn
- __MACOSX/._Figure 1-Figure Supplement 1c_source data.scn
- Summary of gel and blots source data after adjusted.pdf
- __MACOSX/._Summary of gel and blots source data after adjusted.pdf
- Figure 3f_Alpha-Tubulin_source data.TIF
- __MACOSX/._Figure 3f_Alpha-Tubulin_source data.TIF
- Figure 2-Figure Supplement 1c_source data.scn
- __MACOSX/._Figure 2-Figure Supplement 1c_source data.scn
- Figure 2-Figure Supplement 5e_source data.scn
- __MACOSX/._Figure 2-Figure Supplement 5e_source data.scn
- Figure 2-Figure Supplement 5b_source data.scn
- __MACOSX/._Figure 2-Figure Supplement 5b_source data.scn
- Figure 2-Figure Supplement 4d_source data.scn
- __MACOSX/._Figure 2-Figure Supplement 4d_source data.scn
